# Supplementary material for: N-(4-Methyl­benz­yl)-3-nitro­aniline
Source: Acta Crystallogr Sect E Struct Rep Online. 2012 May 31;68(Pt 6):o1967. doi: 10.1107/S1600536812024348 (PMC3379515; doi:10.1107/S1600536812024348)
Supplement: Supplementary file 2 [file e-68-o1967-Isup2.hkl]

#
# h,k,l, Fc-squared, Fo-squared, sigma(Fo-squared) and status flag
#
data_I
_shelx_title ' exp_2535 in P2(1)'
_shelx_refln_list_code          4
_shelx_F_calc_maximum       66.64
_exptl_crystal_F_000       256.00
_reflns_d_resolution_high  0.7108
 
loop_
 _symmetry_equiv_pos_as_xyz
 'x, y, z'
 '-x, y+1/2, -z'
 
_cell_length_a     5.1851
_cell_length_b    21.4081
_cell_length_c     5.6833
_cell_angle_alpha  90.000
_cell_angle_beta   98.010
_cell_angle_gamma  90.000
 
_shelx_F_squared_multiplier     1.000
 
loop_
 _refln_index_h
 _refln_index_k
 _refln_index_l
 _refln_F_squared_calc
 _refln_F_squared_meas
 _refln_F_squared_sigma
 _refln_observed_status
   2   0   0        1.51        1.72      0.37 o
   3   0   0        0.06        0.67      0.56 o
   4   0   0       13.42       13.85      0.78 o
   5   0   0        3.39        4.33      0.80 o
   6   0   0       59.01       57.85      2.19 o
   7   0   0        4.95        2.96      1.60 o
   2   1   0       66.48       74.58      0.86 o
   3   1   0       91.26       91.33      0.74 o
   4   1   0        6.29        7.12      0.52 o
   5   1   0       14.27       13.53      0.67 o
   6   1   0        5.70        9.37      1.09 o
   7   1   0        0.37        0.62      1.11 o
   1   2   0      121.28      121.23     10.56 o
   2   2   0      108.00      119.64      1.10 o
   3   2   0      248.17      243.73      3.30 o
   4   2   0       21.70       20.22      0.83 o
   5   2   0        2.38        1.90      0.57 o
   6   2   0       39.55       40.79      1.05 o
   7   2   0        4.25        2.75      1.11 o
   1   3   0     1789.11     1807.66     28.46 o
   2   3   0      112.26      116.30      0.72 o
   3   3   0       64.07       70.57      0.71 o
   4   3   0       35.81       34.17      0.71 o
   5   3   0        3.09        2.82      0.55 o
   6   3   0        5.35        7.22      0.80 o
   7   3   0        0.53        0.77      1.09 o
   1   4   0     1332.17     1373.12     15.69 o
   2   4   0      246.15      265.94      1.97 o
   3   4   0      337.36      360.53      3.36 o
   4   4   0        2.38        3.12      0.47 o
   5   4   0        9.35        9.61      0.61 o
   6   4   0        4.33        4.65      0.74 o
   7   4   0        2.94        2.41      1.08 o
   1   5   0      190.44      177.46      1.72 o
   2   5   0      535.61      551.70      1.46 o
   3   5   0       55.79       69.35      1.07 o
   4   5   0       29.74       27.19      0.59 o
   5   5   0        5.02        5.90      0.56 o
   6   5   0        0.63        1.48      0.71 o
   7   5   0        1.93        2.62      1.01 o
   0   6   0        9.56        8.60      0.37 o
   1   6   0      611.35      594.66      4.30 o
   2   6   0       93.99       91.94      1.71 o
   3   6   0      163.62      161.71      2.63 o
   4   6   0        9.09        8.89      0.50 o
   5   6   0        1.09        1.31      0.63 o
   6   6   0        9.52        7.78      0.78 o
   7   6   0        1.77        2.22      0.98 o
   1   7   0       32.07       31.02      0.61 o
   2   7   0      156.00      177.36      2.36 o
   3   7   0        5.08        3.99      0.43 o
   4   7   0       57.08       55.00      0.74 o
   5   7   0        0.27        0.64      0.63 o
   6   7   0        3.76        4.56      0.79 o
   7   7   0        0.39       -0.14      1.21 o
   0   8   0      516.27      525.23     11.85 o
   1   8   0      227.27      243.75      2.84 o
   2   8   0      131.21      134.54      1.81 o
   3   8   0       89.09       91.46      1.92 o
   4   8   0       27.20       24.18      0.80 o
   5   8   0        6.68        6.74      0.72 o
   6   8   0        4.75        5.63      0.79 o
   1   9   0       40.83       40.52      0.44 o
   2   9   0       13.54       15.83      0.41 o
   3   9   0       17.19       16.72      0.56 o
   4   9   0       10.75       11.05      0.51 o
   5   9   0        9.21        7.29      0.72 o
   6   9   0        0.72        1.31      0.75 o
   0  10   0      159.08      181.81      5.10 o
   1  10   0       11.28        9.81      0.33 o
   2  10   0       21.03       23.58      0.75 o
   3  10   0       12.17       10.45      0.42 o
   4  10   0        3.81        4.00      0.54 o
   5  10   0       11.62       11.15      0.76 o
   6  10   0        0.25        0.23      0.87 o
   1  11   0       78.26       70.93      1.46 o
   2  11   0       33.33       34.21      0.63 o
   3  11   0        0.51        0.45      0.39 o
   4  11   0       13.84       12.61      0.61 o
   5  11   0        3.22        2.84      0.69 o
   6  11   0        0.29        1.54      0.90 o
   0  12   0       27.43       23.68      0.75 o
   1  12   0      245.12      255.71      3.81 o
   2  12   0        7.06        5.08      0.66 o
   3  12   0       14.66       13.71      0.48 o
   4  12   0        2.50        2.26      0.63 o
   5  12   0        4.52        4.45      0.72 o
   6  12   0        0.21        0.23      0.88 o
   1  13   0       13.47       12.44      0.52 o
   2  13   0       69.07       75.73      1.15 o
   3  13   0        5.32        4.36      0.44 o
   4  13   0       13.84       12.88      0.73 o
   5  13   0       10.19        9.56      0.93 o
   6  13   0        1.07        1.65      0.94 o
   0  14   0       29.67       31.84      0.71 o
   1  14   0        9.45        8.32      0.41 o
   2  14   0       81.75       82.05      1.79 o
   3  14   0       34.40       33.67      1.01 o
   4  14   0       12.95       10.97      0.71 o
   5  14   0        2.80        3.43      0.89 o
   6  14   0        0.02       -0.25      0.92 o
   1  15   0      135.18      129.34      2.24 o
   2  15   0      153.26      143.18      2.99 o
   3  15   0        1.96        1.88      0.42 o
   4  15   0        4.62        4.24      0.81 o
   5  15   0        3.53        3.82      0.87 o
   6  15   0        1.01       -0.05      0.94 o
   0  16   0       16.78       16.21      0.73 o
   1  16   0      120.90      117.13      2.59 o
   2  16   0       20.60       18.29      0.53 o
   3  16   0       11.93       10.81      0.49 o
   4  16   0        5.39        3.96      0.73 o
   5  16   0        5.47        6.18      0.94 o
   6  16   0        2.80        3.05      0.88 o
   1  17   0       61.12       60.27      1.59 o
   2  17   0        2.54        2.74      0.41 o
   3  17   0        0.76        0.44      0.58 o
   4  17   0        0.19        0.00      0.78 o
   5  17   0       18.15       22.11      1.13 o
   0  18   0        8.49        8.47      0.66 o
   1  18   0       24.74       25.31      0.77 o
   2  18   0       13.70       13.35      0.49 o
   3  18   0        3.46        3.69      0.62 o
   4  18   0        5.08        6.16      0.85 o
   5  18   0        3.71        4.84      0.97 o
   1  19   0      137.12      139.69      1.29 o
   2  19   0        9.04        7.57      0.46 o
   3  19   0        2.60        3.26      0.70 o
   4  19   0        1.18        2.00      0.90 o
   5  19   0        7.34        8.68      1.42 o
   0  20   0       69.10       68.22      2.37 o
   1  20   0       54.58       56.40      1.06 o
   2  20   0        0.90        1.07      0.48 o
   3  20   0        3.85        4.09      0.74 o
   4  20   0        3.32        5.41      1.03 o
   5  20   0        4.42        5.50      1.16 o
   1  21   0        0.81        2.30      0.53 o
   2  21   0        9.18        8.55      0.65 o
   3  21   0        0.69        1.36      0.77 o
   4  21   0        0.85        1.27      1.05 o
   5  21   0        2.31        4.93      1.13 o
   0  22   0       48.71       52.84      1.39 o
   1  22   0        3.44        2.71      0.59 o
   2  22   0        2.67        3.27      0.61 o
   3  22   0        4.45        4.40      0.84 o
   4  22   0        0.04        0.54      0.99 o
   1  23   0        4.23        4.93      0.62 o
   2  23   0        4.50        5.11      0.63 o
   3  23   0        1.33        2.07      0.84 o
   4  23   0        0.21        0.83      1.00 o
   0  24   0       17.09       17.61      1.10 o
   1  24   0        1.84        1.86      0.73 o
   2  24   0        2.89        3.13      0.77 o
   3  24   0        6.68        7.57      0.91 o
   4  24   0        0.86        1.06      1.01 o
   1  25   0        0.04        0.47      0.72 o
   2  25   0        0.09        0.60      0.76 o
   3  25   0        1.12        1.48      0.87 o
   4  25   0        0.35       -0.18      1.04 o
   0  26   0        8.97        9.34      1.04 o
   1  26   0        1.87        1.78      0.76 o
   2  26   0        2.12        1.54      0.80 o
   3  26   0        1.12        1.28      0.94 o
   1  27   0        2.96        3.05      0.79 o
   2  27   0        0.10        0.06      0.80 o
   3  27   0        0.29        0.67      0.94 o
   0  28   0        4.30        7.51      1.48 o
   1  28   0        1.78        2.35      0.80 o
   2  28   0        0.72        0.09      0.91 o
   1  29   0        0.86        0.90      1.23 o
   0  30   0        2.52        3.00      1.73 o
  -7   0   1        1.85        2.09      1.53 o
  -6   0   1       10.27       10.85      1.29 o
  -5   0   1       56.41       58.39      1.23 o
  -4   0   1       83.01       82.60      1.34 o
  -3   0   1       41.70       47.53      0.62 o
  -2   0   1      385.33      374.24      2.11 o
  -1   0   1      962.95     1010.07      8.71 o
   1   0   1     4440.65     4764.12     15.42 o
   2   0   1      154.34      141.87      1.56 o
   3   0   1       10.86       10.78      0.58 o
   4   0   1       23.61       26.34      0.95 o
   5   0   1       31.25       31.90      1.43 o
   6   0   1        1.52        1.62      0.98 o
   7   0   1        6.32        5.33      1.50 o
  -7   1   1        0.03        1.01      1.07 o
  -6   1   1       20.17       18.77      1.07 o
  -5   1   1       73.40       71.80      0.96 o
  -4   1   1       55.15       54.64      0.70 o
  -3   1   1       49.20       50.68      0.54 o
  -2   1   1       85.24       95.19      0.75 o
  -1   1   1     1121.41     1228.50      7.45 o
   1   1   1     2521.60     2641.38     23.13 o
   2   1   1       69.54       74.75      0.77 o
   3   1   1       25.06       25.44      0.57 o
   4   1   1       39.07       43.66      0.85 o
   5   1   1        6.06        8.65      0.73 o
   6   1   1        0.37        1.46      0.70 o
   7   1   1        1.00        1.42      1.01 o
  -7   2   1        0.64        2.24      1.10 o
  -6   2   1       21.21       20.53      1.19 o
  -5   2   1       52.99       55.68      1.79 o
  -4   2   1       20.37       20.71      0.46 o
  -3   2   1        7.97        8.31      0.34 o
  -2   2   1      278.91      273.34      2.67 o
  -1   2   1     3076.34     3262.74     15.48 o
   1   2   1     1831.05     1969.16     15.66 o
   2   2   1      121.06      131.02      1.27 o
   3   2   1       14.68       14.20      0.50 o
   4   2   1       31.76       31.99      0.66 o
   5   2   1       12.81       14.75      0.64 o
   6   2   1        2.38        2.21      0.72 o
   7   2   1        5.86        3.55      1.05 o
  -7   3   1        0.32        0.46      0.97 o
  -6   3   1        0.29        2.10      0.89 o
  -5   3   1       60.02       63.66      1.38 o
  -4   3   1        7.66        6.42      0.38 o
  -3   3   1       95.57       93.07      0.75 o
  -2   3   1      193.52      194.66      3.59 o
  -1   3   1     1135.92     1212.10      9.83 o
   0   3   1      614.93      637.98      2.02 o
   1   3   1     2281.25     2386.14     19.13 o
   2   3   1       37.04       38.69      1.01 o
   3   3   1       44.00       45.02      0.61 o
   4   3   1        0.62        2.21      0.51 o
   5   3   1       13.72       13.01      0.63 o
   6   3   1        0.42        1.09      0.77 o
   7   3   1        1.47        2.36      1.35 o
  -7   4   1        0.66        1.35      0.96 o
  -6   4   1       11.52       11.19      0.96 o
  -5   4   1       34.56       33.55      0.90 o
  -4   4   1        5.36        4.49      0.36 o
  -3   4   1      179.65      191.70      2.71 o
  -2   4   1      535.02      565.60      1.54 o
  -1   4   1      499.76      540.23      3.48 o
   0   4   1       91.64       85.51      1.09 o
   1   4   1     1574.96     1563.89     20.69 o
   2   4   1      196.15      218.43      0.93 o
   3   4   1        2.01        2.32      0.37 o
   4   4   1       56.72       57.85      0.79 o
   5   4   1        5.81        5.97      0.57 o
   6   4   1        2.92        3.47      0.82 o
  -7   5   1        0.61        1.14      0.95 o
  -6   5   1        2.72        3.07      0.87 o
  -5   5   1        5.02        4.45      0.69 o
  -4   5   1        1.45        1.65      0.44 o
  -3   5   1      226.25      215.74      6.75 o
  -2   5   1      541.25      565.81      3.35 o
  -1   5   1      321.96      319.34      3.97 o
   0   5   1      468.73      439.77      8.34 o
   1   5   1      586.31      585.00     10.27 o
   2   5   1       59.79       68.45      0.56 o
   3   5   1       87.52       84.45      1.09 o
   4   5   1       13.82       14.56      0.58 o
   5   5   1        0.20        1.31      0.54 o
   6   5   1        1.93        1.86      0.73 o
  -7   6   1        0.31        0.97      0.95 o
  -6   6   1        1.89        1.95      0.79 o
  -5   6   1        6.05        3.78      0.71 o
  -4   6   1        3.13        3.58      0.48 o
  -3   6   1       35.63       34.38      0.83 o
  -2   6   1      766.27      802.88     13.56 o
  -1   6   1      665.46      630.75      6.00 o
   0   6   1       24.73       23.10      0.52 o
   1   6   1      456.83      463.85      4.56 o
   2   6   1      237.44      249.02      1.85 o
   3   6   1        1.56        0.82      0.21 o
   4   6   1       45.98       41.63      0.71 o
   5   6   1        7.47        6.97      0.62 o
   6   6   1        0.37        0.72      0.71 o
  -7   7   1        3.83        3.43      1.05 o
  -6   7   1        1.75        1.89      0.71 o
  -5   7   1        4.20        4.29      0.65 o
  -4   7   1        1.49        1.37      0.41 o
  -3   7   1       89.79       82.16      2.80 o
  -2   7   1      407.02      399.99      5.00 o
  -1   7   1      145.45      146.66      1.58 o
   0   7   1       21.01       22.35      0.33 o
   1   7   1       10.07       10.82      0.32 o
   2   7   1       60.96       64.00      0.67 o
   3   7   1       80.08       81.19      0.99 o
   4   7   1       10.79       11.16      0.54 o
   5   7   1        6.58        5.31      0.61 o
   6   7   1        5.12        5.74      0.87 o
  -7   8   1        0.07        1.09      0.97 o
  -6   8   1        0.60        1.18      0.71 o
  -5   8   1       16.42       16.25      0.79 o
  -4   8   1        2.88        2.56      0.57 o
  -3   8   1       13.67       13.01      0.46 o
  -2   8   1       13.44       10.93      0.30 o
  -1   8   1       52.20       51.52      0.53 o
   0   8   1      314.77      320.56      2.00 o
   1   8   1      144.89      149.78      2.52 o
   2   8   1       41.17       37.61      1.00 o
   3   8   1       21.10       22.32      0.58 o
   4   8   1        3.57        3.47      0.48 o
   5   8   1        3.32        2.67      0.59 o
   6   8   1        4.98        4.78      0.88 o
  -6   9   1        2.82        2.33      0.74 o
  -5   9   1        0.87        0.97      0.68 o
  -4   9   1       16.29       16.86      0.58 o
  -3   9   1       24.90       26.02      0.61 o
  -2   9   1      181.46      180.50      1.59 o
  -1   9   1      156.62      162.28      1.99 o
   0   9   1      294.89      320.39      2.41 o
   1   9   1      168.61      194.15      2.48 o
   2   9   1       36.25       33.06      0.49 o
   3   9   1        5.40        5.50      0.44 o
   4   9   1        8.04        6.86      0.46 o
   5   9   1        8.20        7.56      0.70 o
   6   9   1        3.85        4.01      0.89 o
  -6  10   1        0.14       -0.01      0.73 o
  -5  10   1        1.92        1.90      0.70 o
  -4  10   1        9.56        7.94      0.57 o
  -3  10   1       37.76       36.42      1.04 o
  -2  10   1      178.85      181.56      2.08 o
  -1  10   1      100.68      104.18      1.83 o
   0  10   1      164.63      175.16      1.89 o
   1  10   1       39.43       35.82      1.04 o
   2  10   1       15.47       15.52      0.35 o
   3  10   1       20.97       21.96      0.61 o
   4  10   1        4.61        3.20      0.42 o
   5  10   1        7.55        7.33      0.69 o
   6  10   1        2.50        2.88      1.00 o
  -6  11   1        0.50        1.02      0.75 o
  -5  11   1        0.97        1.33      0.66 o
  -4  11   1        3.19        2.76      0.54 o
  -3  11   1       48.14       46.17      0.83 o
  -2  11   1       33.40       37.88      0.83 o
  -1  11   1      101.66      108.69      2.26 o
   0  11   1       92.34       90.00      1.06 o
   1  11   1       82.91       90.24      1.69 o
   2  11   1       18.08       16.18      0.55 o
   3  11   1        8.92        9.51      0.51 o
   4  11   1        4.38        4.04      0.47 o
   5  11   1        4.81        5.61      0.84 o
   6  11   1        0.63        0.69      1.09 o
  -6  12   1        2.15        2.71      0.79 o
  -5  12   1        1.03        1.60      0.68 o
  -4  12   1       50.09       45.10      0.79 o
  -3  12   1       29.59       26.17      0.70 o
  -2  12   1       36.02       36.38      0.55 o
  -1  12   1       42.01       42.99      1.15 o
   0  12   1        7.53        7.28      0.37 o
   1  12   1      184.08      178.14      2.49 o
   2  12   1       58.68       56.33      1.31 o
   3  12   1       64.69       60.09      1.55 o
   4  12   1        7.34        5.58      0.61 o
   5  12   1        5.80        6.42      0.79 o
   6  12   1        0.31       -0.11      0.90 o
  -6  13   1        0.06        0.41      0.79 o
  -5  13   1        1.75        2.14      0.71 o
  -4  13   1        3.60        4.99      0.56 o
  -3  13   1       47.00       45.24      0.72 o
  -2  13   1       64.53       62.70      0.90 o
  -1  13   1      110.57      114.14      3.20 o
   0  13   1       32.30       33.26      0.52 o
   1  13   1       42.88       43.71      0.67 o
   2  13   1       36.93       31.18      1.05 o
   3  13   1        8.44        8.94      0.71 o
   4  13   1        2.67        3.15      0.63 o
   5  13   1        0.54        1.07      0.84 o
   6  13   1        1.89        2.80      1.11 o
  -6  14   1        0.30        0.91      0.93 o
  -5  14   1        4.04        4.10      0.83 o
  -4  14   1       67.72       60.50      1.48 o
  -3  14   1        0.26        0.73      0.45 o
  -2  14   1      171.28      166.51      2.28 o
  -1  14   1        0.10        0.64      0.30 o
   0  14   1       38.76       39.26      1.01 o
   1  14   1        1.33        1.35      0.36 o
   2  14   1       83.60       78.88      2.67 o
   3  14   1       13.46       15.60      0.78 o
   4  14   1        4.16        3.40      0.66 o
   5  14   1        0.43        0.57      0.84 o
   6  14   1        1.44        3.32      1.14 o
  -6  15   1        0.36        1.04      0.93 o
  -5  15   1        9.05        9.97      0.78 o
  -4  15   1        7.37        8.45      0.61 o
  -3  15   1        4.49        3.00      0.47 o
  -2  15   1        1.29        1.68      0.42 o
  -1  15   1       39.27       38.27      0.67 o
   0  15   1        6.64        6.62      0.42 o
   1  15   1       30.06       27.58      0.75 o
   2  15   1       93.10       88.37      1.74 o
   3  15   1       16.72       15.67      0.81 o
   4  15   1        0.15        0.12      0.64 o
   5  15   1        1.02        1.69      0.89 o
   6  15   1        2.00        2.97      1.15 o
  -6  16   1        0.48        0.50      0.94 o
  -5  16   1        0.35        1.33      0.83 o
  -4  16   1       50.29       46.47      1.31 o
  -3  16   1        9.87        7.74      0.58 o
  -2  16   1       50.64       47.29      1.06 o
  -1  16   1        2.17        3.02      0.49 o
   0  16   1        5.57        4.96      0.44 o
   1  16   1       15.26       15.67      0.74 o
   2  16   1      118.57      110.71      2.84 o
   3  16   1       14.56       12.32      0.81 o
   4  16   1        0.76        1.09      0.66 o
   5  16   1        0.80        0.93      0.89 o
  -6  17   1        0.51        1.03      1.10 o
  -5  17   1        3.88        3.04      0.99 o
  -4  17   1       23.82       23.64      1.16 o
  -3  17   1        8.29        7.81      0.63 o
  -2  17   1       26.15       26.55      0.65 o
  -1  17   1       24.26       27.40      0.72 o
   0  17   1       36.67       34.76      0.58 o
   1  17   1       22.20       20.84      0.55 o
   2  17   1       18.71       17.79      0.62 o
   3  17   1        6.56        7.29      0.77 o
   4  17   1        1.46        2.28      0.75 o
   5  17   1        0.27        0.68      0.94 o
  -5  18   1        4.80        6.21      1.05 o
  -4  18   1       10.52       10.38      0.84 o
  -3  18   1        9.42        8.85      0.67 o
  -2  18   1       19.83       18.07      0.60 o
  -1  18   1      132.28      128.62      1.18 o
   0  18   1        8.31       11.03      0.48 o
   1  18   1        3.23        2.65      0.43 o
   2  18   1        5.74        6.17      0.54 o
   3  18   1       12.22       12.98      0.85 o
   4  18   1        0.75        1.15      0.77 o
   5  18   1        2.54        3.43      0.99 o
  -5  19   1        2.56        2.43      1.04 o
  -4  19   1       11.60       14.46      1.08 o
  -3  19   1        8.93        7.78      0.62 o
  -2  19   1        5.54        4.47      0.52 o
  -1  19   1       17.11       18.28      0.66 o
   0  19   1       77.78       81.60      0.90 o
   1  19   1        4.13        3.79      0.45 o
   2  19   1       15.91       14.93      0.70 o
   3  19   1        0.04        0.15      0.72 o
   4  19   1        6.58        7.81      0.85 o
   5  19   1        1.38        1.48      1.13 o
  -5  20   1        2.18        1.95      1.07 o
  -4  20   1        0.64        1.12      0.96 o
  -3  20   1        5.69        5.57      0.62 o
  -2  20   1        6.56        6.54      0.54 o
  -1  20   1        5.85        4.85      0.55 o
   0  20   1       57.58       61.66      1.55 o
   1  20   1        2.13        2.31      0.52 o
   2  20   1        4.16        4.48      0.63 o
   3  20   1        0.60        1.08      0.74 o
   4  20   1        6.55        6.48      0.84 o
   5  20   1        3.44        5.30      1.24 o
  -5  21   1        1.08       -0.53      1.06 o
  -4  21   1        1.25        2.49      0.98 o
  -3  21   1        0.67        0.83      0.71 o
  -2  21   1        7.71        6.24      0.56 o
  -1  21   1        1.99        2.04      0.52 o
   0  21   1       82.58       85.45      1.11 o
   1  21   1        0.43        1.78      0.70 o
   2  21   1        0.98        1.40      0.70 o
   3  21   1        1.10        2.33      0.78 o
   4  21   1        1.71        2.68      0.91 o
  -4  22   1        0.68        0.80      0.98 o
  -3  22   1        0.25        1.40      0.85 o
  -2  22   1        1.97        1.86      0.53 o
  -1  22   1        4.30        4.47      0.56 o
   0  22   1        0.48        2.29      0.57 o
   1  22   1        3.85        4.12      0.72 o
   2  22   1        0.20       -0.13      0.71 o
   3  22   1        3.35        3.51      0.81 o
   4  22   1        2.87        4.08      0.98 o
  -4  23   1        0.52        0.79      0.98 o
  -3  23   1        0.80        1.40      0.84 o
  -2  23   1        1.82        1.46      0.52 o
  -1  23   1       24.72       24.89      0.82 o
   0  23   1        2.54        4.23      0.77 o
   1  23   1        2.94        2.96      0.73 o
   2  23   1        1.85        1.70      0.70 o
   3  23   1        1.31        1.83      0.82 o
   4  23   1        0.92        1.05      0.94 o
  -4  24   1        2.31        2.63      1.02 o
  -3  24   1        0.74        0.86      0.87 o
  -2  24   1        2.05        1.79      0.53 o
  -1  24   1        7.51        9.54      0.68 o
   0  24   1        7.99       10.07      0.84 o
   1  24   1        1.49        1.67      0.73 o
   2  24   1        0.02        0.61      0.79 o
   3  24   1        1.12        2.23      0.80 o
   4  24   1        1.37        1.97      0.92 o
  -4  25   1        0.48        1.11      1.01 o
  -3  25   1        3.02        3.92      0.92 o
  -2  25   1        1.82        2.13      0.75 o
  -1  25   1        0.28        1.00      0.60 o
   0  25   1        2.75        4.11      0.78 o
   1  25   1        1.23        2.51      0.91 o
   2  25   1        1.76        2.66      0.84 o
   3  25   1        0.82        1.16      0.94 o
  -3  26   1        1.24        2.74      0.92 o
  -2  26   1        4.53        3.25      0.80 o
  -1  26   1        9.59       11.66      0.87 o
   0  26   1        1.01        1.33      0.76 o
   1  26   1        2.35        3.46      0.98 o
   2  26   1        2.28        2.46      0.85 o
   3  26   1        0.73        1.27      0.94 o
  -3  27   1        0.16        1.49      1.08 o
  -2  27   1        0.40        0.32      0.76 o
  -1  27   1        1.60        1.70      0.70 o
   0  27   1        1.16        0.98      0.78 o
   1  27   1        1.22        1.59      0.95 o
   2  27   1        0.19        0.93      0.86 o
  -2  28   1        1.85        1.87      1.20 o
  -1  28   1        2.60        3.18      0.90 o
   0  28   1        0.34        0.59      0.80 o
   1  28   1        1.26        2.30      0.97 o
   2  28   1        0.93        1.70      0.87 o
  -1  29   1        0.33        0.41      0.89 o
   0  29   1        1.86        2.42      0.83 o
   1  29   1        1.08        1.37      0.98 o
  -7   0   2        1.94        0.98      1.58 o
  -6   0   2       11.55       12.95      1.29 o
  -5   0   2        4.28        8.28      0.87 o
  -4   0   2       21.11       18.97      0.66 o
  -3   0   2       37.00       31.31      1.26 o
  -2   0   2      296.58      312.26      1.55 o
  -1   0   2      601.97      656.86      5.81 o
   0   0   2      516.77      556.13      5.62 o
   1   0   2      215.49      250.76      1.67 o
   2   0   2        2.81        3.54      0.55 o
   3   0   2        5.92        5.79      0.76 o
   4   0   2       54.10       59.83      1.26 o
   5   0   2       10.79       12.15      0.96 o
   6   0   2        0.09        0.14      1.00 o
  -7   1   2        0.80        0.25      1.08 o
  -6   1   2        0.72        1.56      0.82 o
  -5   1   2       92.88       93.81      2.19 o
  -4   1   2       38.63       35.31      0.61 o
  -3   1   2        0.76        1.05      0.32 o
  -2   1   2      547.65      596.01      3.68 o
  -1   1   2       60.19       77.86      0.79 o
   0   1   2      163.63      171.06      1.34 o
   1   1   2      256.13      269.82      0.92 o
   2   1   2      243.81      261.78      2.48 o
   3   1   2        0.02        0.13      0.36 o
   4   1   2       61.04       60.59      0.94 o
   5   1   2        8.16        8.53      0.65 o
   6   1   2        0.20        0.73      0.71 o
  -7   2   2        1.07        2.22      1.09 o
  -6   2   2        6.24        6.26      0.96 o
  -5   2   2       31.96       35.11      1.55 o
  -4   2   2      100.69       95.87      1.87 o
  -3   2   2       33.46       37.83      0.52 o
  -2   2   2      154.80      158.00      5.25 o
  -1   2   2      887.98      989.73      6.25 o
   0   2   2     1120.85     1192.65     10.35 o
   1   2   2      469.31      475.62      3.09 o
   2   2   2      286.30      315.75      3.36 o
   3   2   2       34.63       33.44      0.57 o
   4   2   2       17.85       19.61      0.68 o
   5   2   2        0.02        1.10      0.58 o
   6   2   2        0.20        0.76      0.69 o
  -7   3   2        0.33        0.40      1.04 o
  -6   3   2        0.15        0.48      0.90 o
  -5   3   2        9.15        9.15      0.64 o
  -4   3   2       71.59       70.92      0.98 o
  -3   3   2        1.00        1.15      0.25 o
  -2   3   2       47.72       59.27      0.61 o
  -1   3   2      178.83      211.02      1.76 o
   0   3   2      143.66      133.95      0.55 o
   1   3   2       99.67       96.01      1.14 o
   2   3   2      198.67      220.49      2.10 o
   3   3   2       58.79       56.49      0.80 o
   4   3   2       12.58       12.16      0.62 o
   5   3   2        1.33        1.52      0.61 o
   6   3   2        0.47        0.96      0.70 o
  -7   4   2        0.63        0.74      1.08 o
  -6   4   2        1.35        1.92      0.87 o
  -5   4   2        5.07        6.07      0.62 o
  -4   4   2      128.21      124.17      2.12 o
  -3   4   2       43.79       44.38      0.65 o
  -2   4   2      149.09      160.21      1.47 o
  -1   4   2       83.25       80.76      0.94 o
   0   4   2        6.01        5.63      0.19 o
   1   4   2       91.03       82.66      2.17 o
   2   4   2      418.76      430.95      4.97 o
   3   4   2       33.14       31.81      0.56 o
   4   4   2        3.18        2.46      0.45 o
   5   4   2        6.83        6.59      0.65 o
   6   4   2        0.40        0.71      0.72 o
  -7   5   2        0.49        1.18      1.09 o
  -6   5   2        0.96        1.38      0.99 o
  -5   5   2       22.57       21.69      0.75 o
  -4   5   2       98.65       96.37      1.36 o
  -3   5   2        0.23        0.76      0.45 o
  -2   5   2      497.84      541.20      5.00 o
  -1   5   2      317.56      345.60      2.07 o
   0   5   2       89.56       93.17      0.62 o
   1   5   2       51.63       57.92      1.33 o
   2   5   2      321.44      327.39      3.33 o
   3   5   2        3.11        2.88      0.42 o
   4   5   2        7.53        7.42      0.48 o
   5   5   2        3.69        4.00      0.57 o
   6   5   2        1.91        1.94      0.75 o
  -7   6   2        1.17        1.08      1.11 o
  -6   6   2        1.26        2.48      1.05 o
  -5   6   2       34.85       32.28      1.04 o
  -4   6   2       38.77       36.65      0.89 o
  -3   6   2       67.17       70.42      1.34 o
  -2   6   2      179.10      179.24      1.48 o
  -1   6   2       71.85       73.99      0.70 o
   0   6   2       70.22       60.01      0.60 o
   1   6   2      122.15      126.79      2.56 o
   2   6   2      487.04      499.27      3.56 o
   3   6   2       56.12       52.60      0.86 o
   4   6   2        6.28        5.03      0.46 o
   5   6   2        3.40        2.85      0.65 o
   6   6   2        0.71        0.63      0.83 o
  -7   7   2        0.46        0.77      1.09 o
  -6   7   2        7.45        7.66      1.12 o
  -5   7   2        0.19        0.84      0.65 o
  -4   7   2       53.59       56.07      1.24 o
  -3   7   2       39.04       39.27      0.81 o
  -2   7   2      144.58      145.99      1.25 o
  -1   7   2       14.42       15.37      0.39 o
   0   7   2      133.35      144.52      0.93 o
   1   7   2       38.25       37.06      0.77 o
   2   7   2       81.33       78.07      1.17 o
   3   7   2       16.25       14.95      0.52 o
   4   7   2        7.46        6.61      0.47 o
   5   7   2        0.75        0.76      0.69 o
   6   7   2        0.39        0.34      1.00 o
  -6   8   2        1.16        2.71      1.04 o
  -5   8   2        2.64        2.21      0.91 o
  -4   8   2       71.57       67.42      0.91 o
  -3   8   2       69.39       70.84      1.08 o
  -2   8   2      109.11      101.67      0.87 o
  -1   8   2      428.37      470.72      3.77 o
   0   8   2       56.03       55.13      1.81 o
   1   8   2      174.95      186.36      1.85 o
   2   8   2       97.11      103.56      1.49 o
   3   8   2        8.33        8.30      0.47 o
   4   8   2        1.96        2.67      0.51 o
   5   8   2        4.50        3.69      0.71 o
   6   8   2        0.00        0.83      1.00 o
  -6   9   2        6.09        6.72      1.09 o
  -5   9   2        1.39        0.77      0.68 o
  -4   9   2       21.34       19.29      0.85 o
  -3   9   2        8.61        8.75      0.48 o
  -2   9   2       11.82       11.54      0.98 o
  -1   9   2       72.59       81.82      0.95 o
   0   9   2      202.37      221.79      1.52 o
   1   9   2       12.98       13.32      0.47 o
   2   9   2        4.24        4.97      0.39 o
   3   9   2        4.90        4.85      0.58 o
   4   9   2       11.23       11.06      0.58 o
   5   9   2        2.04        2.31      0.81 o
   6   9   2        3.91        4.09      1.09 o
  -6  10   2        2.80        3.27      1.06 o
  -5  10   2        1.10        0.92      0.58 o
  -4  10   2       24.40       23.30      0.73 o
  -3  10   2      164.35      156.68      2.61 o
  -2  10   2        5.29        4.84      0.35 o
  -1  10   2      206.23      202.14      2.29 o
   0  10   2      152.27      172.85      1.54 o
   1  10   2       10.78       10.01      0.52 o
   2  10   2        2.18        2.56      0.37 o
   3  10   2       16.16       17.22      0.61 o
   4  10   2        0.39        0.74      0.54 o
   5  10   2        4.90        6.18      0.76 o
   6  10   2        0.74        0.42      1.00 o
  -6  11   2        2.89        3.08      0.88 o
  -5  11   2        1.18        0.69      0.58 o
  -4  11   2        0.99        0.96      0.57 o
  -3  11   2       68.34       64.60      1.18 o
  -2  11   2       33.37       31.77      0.79 o
  -1  11   2       35.60       35.02      1.32 o
   0  11   2      259.19      291.49      1.60 o
   1  11   2       11.39       12.43      0.52 o
   2  11   2       14.92       14.58      0.47 o
   3  11   2       17.96       17.23      0.61 o
   4  11   2        5.23        5.44      0.55 o
   5  11   2        2.84        2.98      0.74 o
   6  11   2        2.67        2.29      1.01 o
  -6  12   2        0.09        0.18      0.88 o
  -5  12   2        1.19        0.62      0.59 o
  -4  12   2       11.23        9.70      0.63 o
  -3  12   2      178.49      176.95      1.67 o
  -2  12   2        3.68        4.08      0.42 o
  -1  12   2      110.49      116.59      0.85 o
   0  12   2       14.53       13.52      0.59 o
   1  12   2        6.44        6.43      0.74 o
   2  12   2        9.94        8.77      0.45 o
   3  12   2       36.43       37.97      0.79 o
   4  12   2        2.60        2.23      0.59 o
   5  12   2        0.22        0.64      0.81 o
   6  12   2        1.21        1.24      1.00 o
  -6  13   2        2.29        2.50      0.88 o
  -5  13   2        0.44        0.22      0.59 o
  -4  13   2        3.33        4.78      0.60 o
  -3  13   2       64.69       75.25      1.21 o
  -2  13   2        9.13        8.04      0.49 o
  -1  13   2        0.52        0.54      0.38 o
   0  13   2       12.66       11.49      0.45 o
   1  13   2       17.02       17.28      1.00 o
   2  13   2        8.67        8.91      0.47 o
   3  13   2        9.09       11.17      0.65 o
   4  13   2        1.25        0.88      0.65 o
   5  13   2        0.03        0.33      0.94 o
   6  13   2        0.56        1.24      1.14 o
  -6  14   2        0.22        1.09      0.89 o
  -5  14   2        0.18       -0.18      0.70 o
  -4  14   2       41.62       36.69      1.10 o
  -3  14   2      226.36      220.04      1.71 o
  -2  14   2        5.30        4.76      0.49 o
  -1  14   2        0.22        0.48      0.38 o
   0  14   2       10.49       10.47      0.46 o
   1  14   2        0.26        0.56      0.66 o
   2  14   2       48.01       44.50      0.86 o
   3  14   2       90.58       92.48      1.79 o
   4  14   2        3.67        3.51      0.69 o
   5  14   2        0.53        1.34      1.05 o
  -6  15   2        1.30        2.46      0.91 o
  -5  15   2        0.50        0.10      0.81 o
  -4  15   2       20.72       19.61      0.72 o
  -3  15   2       13.93       15.80      0.74 o
  -2  15   2       20.41       20.92      0.63 o
  -1  15   2        7.69        7.08      0.47 o
   0  15   2        4.15        4.40      0.42 o
   1  15   2        2.11        2.31      0.77 o
   2  15   2        7.35        8.41      0.67 o
   3  15   2       13.80       15.16      0.75 o
   4  15   2        3.01        3.94      0.89 o
   5  15   2        0.67        1.40      1.06 o
  -6  16   2        1.28        1.46      0.94 o
  -5  16   2        0.42        0.32      0.81 o
  -4  16   2        3.46        3.88      0.69 o
  -3  16   2       57.68       54.15      0.98 o
  -2  16   2       14.01       15.03      0.58 o
  -1  16   2        5.92        5.08      0.49 o
   0  16   2       24.03       24.14      0.60 o
   1  16   2        3.69        4.85      0.82 o
   2  16   2       16.76       18.96      0.89 o
   3  16   2       25.61       26.26      0.93 o
   4  16   2        0.16        0.56      0.86 o
   5  16   2        0.10       -0.15      1.06 o
  -5  17   2        0.85        1.56      0.85 o
  -4  17   2        9.67       10.12      0.73 o
  -3  17   2       17.72       18.02      0.69 o
  -2  17   2       30.40       26.80      0.84 o
  -1  17   2        9.63        8.74      0.58 o
   0  17   2       11.34       12.27      0.53 o
   1  17   2        7.51        7.90      0.84 o
   2  17   2        3.05        3.14      0.62 o
   3  17   2        6.09        6.33      0.79 o
   4  17   2        2.69        2.62      0.92 o
   5  17   2        0.07        1.72      0.97 o
  -5  18   2        2.29        3.21      0.87 o
  -4  18   2        6.15        6.34      0.70 o
  -3  18   2        5.69        5.70      0.60 o
  -2  18   2        0.31        0.48      0.49 o
  -1  18   2       17.19       18.46      0.66 o
   0  18   2       48.63       41.82      0.96 o
   1  18   2       11.41       11.80      0.64 o
   2  18   2        6.49        6.22      0.65 o
   3  18   2       12.39       12.98      0.86 o
   4  18   2        1.47        1.07      0.81 o
   5  18   2        1.72        2.29      0.99 o
  -5  19   2        5.85        8.17      1.11 o
  -4  19   2        1.81        2.24      0.65 o
  -3  19   2        0.30        0.27      0.53 o
  -2  19   2        1.59        1.40      0.50 o
  -1  19   2       34.68       29.87      0.80 o
   0  19   2        8.47       10.68      0.69 o
   1  19   2        5.35        5.36      0.60 o
   2  19   2        0.83        1.17      0.63 o
   3  19   2        2.00        3.43      0.78 o
   4  19   2        0.15        0.43      0.85 o
   5  19   2        1.92        2.97      1.02 o
  -5  20   2        3.09        4.52      1.09 o
  -4  20   2        1.70        1.97      0.77 o
  -3  20   2        5.45        4.91      0.60 o
  -2  20   2        2.01        1.65      0.58 o
  -1  20   2        3.14        1.98      0.51 o
   0  20   2       12.85       10.65      0.70 o
   1  20   2       10.73       10.69      0.77 o
   2  20   2        1.88        1.74      0.66 o
   3  20   2        8.13        7.97      0.84 o
   4  20   2        2.04        1.28      0.87 o
  -5  21   2        2.90        3.93      1.08 o
  -4  21   2        0.38        1.57      0.93 o
  -3  21   2        2.38        2.31      0.59 o
  -2  21   2        1.02        1.61      0.59 o
  -1  21   2       14.81       12.50      0.61 o
   0  21   2        6.73        7.00      0.71 o
   1  21   2       35.44       35.49      1.42 o
   2  21   2        1.04        1.79      0.65 o
   3  21   2        3.06        3.20      0.83 o
   4  21   2        5.45        5.08      0.99 o
  -4  22   2        6.66        7.86      1.03 o
  -3  22   2        1.51        1.70      0.59 o
  -2  22   2        5.88        5.05      0.66 o
  -1  22   2        2.00        1.65      0.63 o
   0  22   2       20.81       21.02      1.11 o
   1  22   2       21.05       23.26      0.93 o
   2  22   2        3.36        3.94      0.70 o
   3  22   2        0.42        1.24      0.98 o
   4  22   2        1.42        1.66      0.99 o
  -4  23   2        0.56        0.60      0.98 o
  -3  23   2        1.20        1.83      0.61 o
  -2  23   2        0.29        0.35      0.60 o
  -1  23   2        3.45        3.12      0.64 o
   0  23   2        0.02        0.76      0.89 o
   1  23   2        2.60        3.26      0.92 o
   2  23   2        1.50        1.49      0.78 o
   3  23   2        0.25        0.58      0.99 o
   4  23   2        1.04        2.09      1.17 o
  -4  24   2        0.11        1.33      0.99 o
  -3  24   2        0.49        0.45      0.67 o
  -2  24   2        1.71        1.88      0.64 o
  -1  24   2        3.24        3.15      0.76 o
   0  24   2        0.47        0.62      0.90 o
   1  24   2        7.39        8.10      1.06 o
   2  24   2        2.79        2.90      0.82 o
   3  24   2        0.12        0.20      1.00 o
  -3  25   2        0.15        0.41      0.68 o
  -2  25   2        4.62        3.79      0.80 o
  -1  25   2        3.21        2.69      0.78 o
   0  25   2        0.71        2.23      0.93 o
   1  25   2        5.76        7.53      1.34 o
   2  25   2        0.87        1.30      0.83 o
   3  25   2        0.16       -0.52      1.05 o
  -3  26   2        0.40        0.58      0.89 o
  -2  26   2        1.85        2.91      0.91 o
  -1  26   2        1.62        2.53      0.81 o
   0  26   2        0.19        1.29      0.96 o
   1  26   2        1.97        2.42      1.02 o
   2  26   2        0.72        1.17      0.87 o
  -2  27   2        4.26        4.43      0.95 o
  -1  27   2        3.50        4.78      0.88 o
   0  27   2        0.07        0.39      0.97 o
   1  27   2        1.85        2.92      1.05 o
   2  27   2        1.11        2.23      0.89 o
  -2  28   2        0.84        1.06      1.23 o
  -1  28   2        2.99        4.32      1.01 o
   0  28   2        0.46        1.37      1.03 o
   1  28   2        0.15        0.23      1.06 o
   0  29   2        0.01        0.32      0.99 o
  -7   0   3       14.56       13.98      1.80 o
  -6   0   3        0.88        2.47      1.16 o
  -5   0   3        8.00        7.17      0.87 o
  -4   0   3        0.64        1.93      0.77 o
  -3   0   3        0.06       -0.05      0.42 o
  -2   0   3      133.88      128.38      1.06 o
  -1   0   3      622.70      662.44      4.94 o
   0   0   3        7.43        8.21      0.39 o
   1   0   3      147.34      180.66      1.31 o
   2   0   3        6.66        5.46      0.51 o
   3   0   3        1.95        2.45      0.52 o
   4   0   3        3.98        3.03      0.75 o
   5   0   3        5.17        5.53      1.18 o
   6   0   3        0.89        2.49      1.21 o
  -7   1   3        1.39        3.20      1.12 o
  -6   1   3        5.31        5.48      0.83 o
  -5   1   3        1.58        2.75      0.59 o
  -4   1   3       42.55       41.45      0.76 o
  -3   1   3       73.81       74.26      0.74 o
  -2   1   3       56.03       68.88      0.57 o
  -1   1   3      112.80      114.70      1.23 o
   0   1   3       33.75       37.11      0.58 o
   1   1   3       22.34       24.95      0.42 o
   2   1   3       10.49       11.49      0.36 o
   3   1   3       34.46       32.14      0.96 o
   4   1   3       10.12       10.33      0.61 o
   5   1   3        2.63        2.98      0.81 o
   6   1   3        0.18        1.19      0.94 o
  -7   2   3       11.18       11.83      1.24 o
  -6   2   3        1.49        2.30      0.91 o
  -5   2   3       31.62       33.05      0.78 o
  -4   2   3       32.17       30.42      0.71 o
  -3   2   3        2.94        3.46      0.44 o
  -2   2   3       15.72       16.98      0.39 o
  -1   2   3      549.84      578.79      3.90 o
   0   2   3      338.21      378.99      4.84 o
   1   2   3       43.00       48.98      0.67 o
   2   2   3       23.98       24.11      0.59 o
   3   2   3       10.01       10.63      0.51 o
   4   2   3        0.32        0.12      0.63 o
   5   2   3        5.02        4.21      0.71 o
   6   2   3        0.54        2.07      0.93 o
  -7   3   3        1.02        1.67      1.13 o
  -6   3   3        1.44        2.19      0.90 o
  -5   3   3       12.21       13.43      0.69 o
  -4   3   3       37.17       34.58      0.95 o
  -3   3   3       20.22       17.48      0.52 o
  -2   3   3       42.94       40.87      0.59 o
  -1   3   3       35.61       41.94      0.55 o
   0   3   3      173.32      182.74      2.12 o
   1   3   3      147.92      144.98      2.34 o
   2   3   3       29.24       24.87      0.87 o
   3   3   3       14.73       13.89      0.60 o
   4   3   3        2.38        2.47      0.68 o
   5   3   3        0.34        1.37      0.67 o
   6   3   3        0.25        0.79      0.92 o
  -7   4   3        1.62        2.10      1.14 o
  -6   4   3        4.33        3.79      1.06 o
  -5   4   3       15.69       14.89      0.82 o
  -4   4   3       83.21       84.72      1.33 o
  -3   4   3       51.55       49.23      0.80 o
  -2   4   3       63.61       67.76      0.77 o
  -1   4   3       46.89       48.83      0.54 o
   0   4   3       50.97       49.22      0.64 o
   1   4   3       15.82       11.70      0.39 o
   2   4   3       41.83       43.48      0.92 o
   3   4   3       50.66       49.64      1.20 o
   4   4   3        0.36        0.86      0.64 o
   5   4   3        1.82        2.08      0.70 o
   6   4   3        0.36        1.70      1.06 o
  -6   5   3        2.04        2.88      1.07 o
  -5   5   3        0.76        1.74      0.70 o
  -4   5   3       36.40       35.27      0.76 o
  -3   5   3      155.53      160.40      2.45 o
  -2   5   3       20.28       19.65      0.44 o
  -1   5   3       34.53       35.90      0.50 o
   0   5   3        2.89        3.38      0.29 o
   1   5   3       68.22       67.23      0.82 o
   2   5   3      107.26      109.54      2.73 o
   3   5   3       98.41       93.17      1.97 o
   4   5   3        0.24        0.78      0.55 o
   5   5   3        0.64        0.48      0.73 o
   6   5   3        1.20        0.38      1.04 o
  -6   6   3        2.30        3.03      0.88 o
  -5   6   3       23.08       25.85      0.91 o
  -4   6   3       43.32       44.41      0.99 o
  -3   6   3       91.10       84.16      1.49 o
  -2   6   3       30.44       34.70      0.72 o
  -1   6   3       53.36       58.88      0.54 o
   0   6   3       38.34       34.52      0.52 o
   1   6   3       71.55       64.50      3.73 o
   2   6   3       38.75       32.82      1.76 o
   3   6   3      105.05      106.84      2.85 o
   4   6   3        3.07        3.60      0.60 o
   5   6   3        1.20        1.24      0.75 o
   6   6   3        0.02        0.34      0.87 o
  -6   7   3        1.93        0.97      0.87 o
  -5   7   3       11.77       12.86      0.96 o
  -4   7   3       44.94       46.85      1.19 o
  -3   7   3      152.09      144.79      2.36 o
  -2   7   3       20.04       14.48      0.57 o
  -1   7   3       21.48       22.63      0.42 o
   0   7   3       20.10       21.43      0.40 o
   1   7   3       18.01       18.61      1.51 o
   2   7   3       29.30       25.18      0.57 o
   3   7   3       42.38       43.92      0.86 o
   4   7   3        0.87        1.17      0.60 o
   5   7   3        0.70        1.12      0.74 o
   6   7   3        0.21        0.58      0.88 o
  -6   8   3        1.83        1.74      0.88 o
  -5   8   3       23.60       22.90      1.04 o
  -4   8   3       30.61       29.84      0.82 o
  -3   8   3      168.96      173.58      1.71 o
  -2   8   3       75.98       66.33      0.86 o
  -1   8   3       32.26       39.08      0.52 o
   0   8   3       43.13       44.97      0.62 o
   1   8   3      121.83      120.60      2.38 o
   2   8   3       33.53       32.17      0.93 o
   3   8   3       28.52       27.31      0.78 o
   4   8   3       11.65       11.55      0.72 o
   5   8   3        1.44        1.54      0.76 o
   6   8   3        0.40        0.03      0.89 o
  -6   9   3        0.07        0.90      0.89 o
  -5   9   3        2.88        2.92      0.85 o
  -4   9   3        4.00        4.03      0.64 o
  -3   9   3       19.47       20.22      0.72 o
  -2   9   3       46.41       42.37      1.63 o
  -1   9   3       20.97       23.66      0.51 o
   0   9   3       25.07       25.65      1.12 o
   1   9   3       36.56       39.42      0.74 o
   2   9   3       47.60       45.20      0.78 o
   3   9   3       13.45       14.20      0.71 o
   4   9   3        7.62       10.49      0.74 o
   5   9   3        4.13        3.61      0.79 o
  -6  10   3        1.63        1.46      0.77 o
  -5  10   3        1.09        1.27      0.72 o
  -4  10   3        3.07        2.80      0.66 o
  -3  10   3       46.32       46.96      0.93 o
  -2  10   3       79.54       78.39      1.24 o
  -1  10   3        6.13        5.56      0.42 o
   0  10   3       63.21       68.93      1.38 o
   1  10   3       69.47       72.73      1.14 o
   2  10   3       25.81       23.75      0.52 o
   3  10   3       31.10       30.93      0.85 o
   4  10   3       22.37       22.05      0.82 o
   5  10   3        0.30        0.87      0.74 o
  -6  11   3        0.64        0.49      0.92 o
  -5  11   3        1.88        1.82      0.67 o
  -4  11   3       41.28       35.63      1.05 o
  -3  11   3        2.27        2.60      0.65 o
  -2  11   3      135.06      134.45      2.74 o
  -1  11   3        5.06        4.99      0.42 o
   0  11   3       65.67       63.02      0.91 o
   1  11   3       13.85       13.74      0.66 o
   2  11   3        0.21        0.48      0.41 o
   3  11   3        0.15        1.66      0.62 o
   4  11   3        3.38        4.40      0.66 o
   5  11   3        0.79        0.86      0.76 o
  -6  12   3        3.25        2.58      0.95 o
  -5  12   3        0.48        1.14      0.67 o
  -4  12   3        0.41        0.66      0.66 o
  -3  12   3       42.37       39.27      0.91 o
  -2  12   3       93.40       92.24      1.10 o
  -1  12   3        3.16        2.78      0.42 o
   0  12   3       31.89       31.22      0.74 o
   1  12   3       81.58       81.33      1.27 o
   2  12   3       20.56       19.30      0.55 o
   3  12   3        9.92       10.29      0.68 o
   4  12   3       11.14       10.95      0.79 o
   5  12   3        1.49        1.44      0.78 o
  -6  13   3        0.31        1.49      0.94 o
  -5  13   3        1.16        1.43      0.68 o
  -4  13   3       21.82       20.12      0.83 o
  -3  13   3       50.57       48.42      1.28 o
  -2  13   3       88.20       84.31      1.06 o
  -1  13   3       16.26       16.75      0.54 o
   0  13   3       12.21       12.22      0.62 o
   1  13   3        1.21        1.57      0.65 o
   2  13   3       13.40       12.39      0.52 o
   3  13   3        0.84        1.71      0.66 o
   4  13   3        6.79        7.21      0.76 o
   5  13   3        1.63        2.43      0.76 o
  -6  14   3        1.85        4.08      0.99 o
  -5  14   3        1.64        1.88      0.70 o
  -4  14   3       31.94       30.78      0.92 o
  -3  14   3       20.31       21.16      0.81 o
  -2  14   3       14.94       14.68      0.70 o
  -1  14   3        1.86        1.35      0.41 o
   0  14   3       28.56       29.99      0.86 o
   1  14   3        7.51        8.83      0.74 o
   2  14   3       23.07       23.56      0.68 o
   3  14   3        0.71        1.56      0.77 o
   4  14   3        2.79        1.43      0.93 o
   5  14   3        0.34        0.56      0.85 o
  -6  15   3        0.82        1.06      0.95 o
  -5  15   3        1.17        0.93      0.71 o
  -4  15   3        0.09        0.31      0.66 o
  -3  15   3       17.51       16.38      0.71 o
  -2  15   3       56.83       58.89      1.90 o
  -1  15   3       11.71       10.49      0.50 o
   0  15   3        0.76        1.05      0.63 o
   1  15   3        4.03        4.50      0.71 o
   2  15   3       25.21       24.03      1.06 o
   3  15   3        5.98        4.79      0.82 o
   4  15   3        3.33        2.54      0.98 o
   5  15   3        0.05       -0.17      0.93 o
  -5  16   3        3.37        3.50      0.76 o
  -4  16   3        5.61        4.85      0.72 o
  -3  16   3        2.10        1.57      0.58 o
  -2  16   3        2.96        2.62      0.59 o
  -1  16   3       27.19       27.20      0.72 o
   0  16   3       12.43        9.94      0.71 o
   1  16   3        7.84        8.78      0.76 o
   2  16   3        5.85        6.50      0.82 o
   3  16   3        5.48        4.96      0.84 o
   4  16   3        1.29        0.87      0.95 o
   5  16   3        0.54        0.93      0.92 o
  -5  17   3        0.48        0.67      0.74 o
  -4  17   3        3.59        2.84      0.72 o
  -3  17   3        3.30        3.72      0.60 o
  -2  17   3       12.02        9.80      0.65 o
  -1  17   3        1.31        1.35      0.44 o
   0  17   3        2.72        2.40      0.63 o
   1  17   3        5.52        5.05      0.73 o
   2  17   3        3.86        4.35      0.81 o
   3  17   3        3.07        3.52      0.82 o
   4  17   3        0.74        1.42      0.95 o
  -5  18   3        5.85        5.47      0.93 o
  -4  18   3        1.29        1.91      0.70 o
  -3  18   3        2.66        2.31      0.60 o
  -2  18   3       15.83       14.47      1.07 o
  -1  18   3        8.40        6.94      0.58 o
   0  18   3        5.67        4.87      0.68 o
   1  18   3        7.40        7.23      0.77 o
   2  18   3        4.70        5.31      0.82 o
   3  18   3        4.43        4.19      0.83 o
   4  18   3        1.55        1.97      0.99 o
  -5  19   3        6.08        7.20      0.97 o
  -4  19   3        1.16        1.70      0.70 o
  -3  19   3        6.83        6.48      0.65 o
  -2  19   3       11.50        9.45      0.81 o
  -1  19   3        1.47        1.29      0.55 o
   0  19   3       27.05       22.09      0.84 o
   1  19   3       10.30       11.41      0.97 o
   2  19   3        0.46        0.88      0.78 o
   3  19   3        0.48        0.58      0.83 o
   4  19   3        0.93        1.65      1.00 o
  -5  20   3        4.39        5.52      0.96 o
  -4  20   3        0.41        1.01      0.70 o
  -3  20   3        0.06        0.18      0.59 o
  -2  20   3       13.22       12.93      0.72 o
  -1  20   3        0.77        1.05      0.65 o
   0  20   3        2.75        0.98      0.67 o
   1  20   3       10.70       11.76      0.86 o
   2  20   3        1.58        2.63      0.83 o
   3  20   3        0.42        1.09      0.86 o
   4  20   3        3.27        4.03      1.07 o
  -4  21   3        5.57        7.00      0.79 o
  -3  21   3        2.94        3.94      0.73 o
  -2  21   3        1.94        2.04      0.76 o
  -1  21   3        3.80        4.34      0.75 o
   0  21   3        2.23        1.84      0.67 o
   1  21   3        8.91        9.25      0.85 o
   2  21   3        4.73        5.20      0.87 o
   3  21   3        3.53        5.52      0.93 o
   4  21   3        0.41        1.09      1.05 o
  -4  22   3        0.39        0.81      0.73 o
  -3  22   3        1.24        1.95      0.64 o
  -2  22   3        3.22        4.15      0.78 o
  -1  22   3        1.66        1.88      0.72 o
   0  22   3        5.87        5.92      0.88 o
   1  22   3        0.67        1.42      0.77 o
   2  22   3        1.11        1.79      0.85 o
   3  22   3        0.39        1.33      0.91 o
  -4  23   3        4.44        5.25      0.80 o
  -3  23   3        3.15        2.84      0.75 o
  -2  23   3        2.20        3.70      0.79 o
  -1  23   3        0.98        0.87      0.73 o
   0  23   3        2.55        2.83      0.86 o
   1  23   3        5.67        4.92      0.83 o
   2  23   3        7.94        8.81      0.95 o
   3  23   3        1.35        2.81      1.10 o
  -3  24   3        0.73        0.50      0.73 o
  -2  24   3        0.30        0.96      0.80 o
  -1  24   3        0.44        1.28      0.91 o
   0  24   3        1.74        2.00      0.95 o
   1  24   3        4.08        3.30      0.83 o
   2  24   3        4.08        4.80      0.92 o
   3  24   3        0.49        0.82      1.10 o
  -3  25   3        1.02        0.93      0.76 o
  -2  25   3        1.99        2.72      0.82 o
  -1  25   3        0.62        1.34      0.95 o
   0  25   3        0.46        1.41      0.97 o
   1  25   3        0.38        1.56      0.99 o
   2  25   3        2.97        4.58      1.09 o
  -2  26   3        0.24        0.30      0.97 o
  -1  26   3        0.95        2.26      0.99 o
   0  26   3        0.37        1.38      1.20 o
   1  26   3        0.77        1.02      0.99 o
   2  26   3        1.69        0.98      1.08 o
  -2  27   3        0.15       -0.21      0.98 o
  -1  27   3        4.02        5.47      1.07 o
   0  27   3        3.28        6.38      1.33 o
   1  27   3        0.05        0.48      1.09 o
  -6   0   4       35.30       40.90      1.71 o
  -5   0   4        0.01        0.30      0.84 o
  -4   0   4        2.72        2.93      0.79 o
  -3   0   4        0.53        0.68      0.57 o
  -2   0   4        7.96        6.79      0.58 o
  -1   0   4        0.11        0.45      0.49 o
   0   0   4      219.03      236.93      1.66 o
   1   0   4        0.68        0.85      0.48 o
   2   0   4       10.18       10.87      0.55 o
   3   0   4        1.14        1.46      0.65 o
   4   0   4        2.04        2.66      1.41 o
   5   0   4        3.61        3.06      1.24 o
  -6   1   4       11.99       15.04      0.99 o
  -5   1   4        2.56        1.54      0.61 o
  -4   1   4        3.19        2.63      0.56 o
  -3   1   4        3.56        3.59      0.41 o
  -2   1   4       15.86       16.00      0.46 o
  -1   1   4        3.16        2.61      0.36 o
   0   1   4       46.24       49.00      0.94 o
   1   1   4       14.61       15.88      0.44 o
   2   1   4        1.15        1.03      0.33 o
   3   1   4        3.44        3.56      0.62 o
   4   1   4        2.28        2.61      0.88 o
   5   1   4        0.05        1.40      0.87 o
  -6   2   4        6.47        7.12      1.01 o
  -5   2   4        0.13        0.40      0.58 o
  -4   2   4       22.71       20.69      0.69 o
  -3   2   4       13.53       13.50      0.54 o
  -2   2   4       13.03       12.99      0.44 o
  -1   2   4        9.38        8.51      0.38 o
   0   2   4      135.57      130.70      1.36 o
   1   2   4        6.73        5.72      0.40 o
   2   2   4        7.89        8.82      0.37 o
   3   2   4        1.48        1.87      0.64 o
   4   2   4        1.57        1.43      0.86 o
   5   2   4        0.51        1.64      0.87 o
  -6   3   4       18.09       19.96      1.29 o
  -5   3   4        3.21        3.71      0.65 o
  -4   3   4        9.74        8.95      0.61 o
  -3   3   4       52.74       50.63      0.85 o
  -2   3   4       10.34        9.51      0.47 o
  -1   3   4        6.56        5.65      0.43 o
   0   3   4       41.42       39.15      0.96 o
   1   3   4        6.96        5.09      0.28 o
   2   3   4        8.87       10.49      0.45 o
   3   3   4       24.24       22.44      0.81 o
   4   3   4        2.36        2.09      0.69 o
   5   3   4        0.28        1.29      0.88 o
  -6   4   4        4.61        5.63      0.94 o
  -5   4   4        1.19        1.59      0.65 o
  -4   4   4       30.06       26.28      0.87 o
  -3   4   4       52.31       51.91      1.17 o
  -2   4   4        9.27        8.39      0.43 o
  -1   4   4       64.33       70.32      0.70 o
   0   4   4        5.96        5.86      0.30 o
   1   4   4        3.64        3.46      0.29 o
   2   4   4       14.56       14.26      0.57 o
   3   4   4        0.19        1.57      0.56 o
   4   4   4        0.82        1.04      0.69 o
   5   4   4        0.32        0.46      0.88 o
  -6   5   4        0.04        0.28      0.93 o
  -5   5   4        8.01        7.26      0.68 o
  -4   5   4        0.81        1.96      0.58 o
  -3   5   4       48.02       43.35      1.15 o
  -2   5   4       12.65       12.28      0.45 o
  -1   5   4       32.27       32.11      0.74 o
   0   5   4       25.64       25.34      0.82 o
   1   5   4        2.86        2.63      0.34 o
   2   5   4       26.56       26.01      0.65 o
   3   5   4       10.04        9.72      0.63 o
   4   5   4        1.96        1.88      0.73 o
   5   5   4        0.74        1.64      0.88 o
  -6   6   4        1.14        1.40      0.94 o
  -5   6   4        1.82        3.40      0.86 o
  -4   6   4       47.55       45.54      1.05 o
  -3   6   4       76.02       71.97      1.79 o
  -2   6   4       30.81       30.89      0.54 o
  -1   6   4      105.04      114.39      0.91 o
   0   6   4       62.39       55.18      0.69 o
   1   6   4        5.08        5.41      0.43 o
   2   6   4       57.48       61.37      1.65 o
   3   6   4       12.79       12.60      0.64 o
   4   6   4       13.62        9.27      0.80 o
   5   6   4        1.47        2.03      0.77 o
  -6   7   4        5.56        5.30      0.98 o
  -5   7   4        3.38        3.15      0.89 o
  -4   7   4        6.67        7.09      0.57 o
  -3   7   4       50.18       51.76      0.99 o
  -2   7   4       46.38       43.05      1.01 o
  -1   7   4       33.90       32.90      0.71 o
   0   7   4       39.89       39.23      0.66 o
   1   7   4       14.31       14.27      0.56 o
   2   7   4        8.24        7.77      0.60 o
   3   7   4        8.32        8.27      0.65 o
   4   7   4        4.42        4.54      0.78 o
   5   7   4        4.66        5.49      0.85 o
  -6   8   4        0.67        1.97      0.96 o
  -5   8   4        3.06        2.69      0.89 o
  -4   8   4        9.76        8.58      0.66 o
  -3   8   4       36.06       33.03      0.75 o
  -2   8   4      149.51      155.19      1.84 o
  -1   8   4       69.69       65.32      0.75 o
   0   8   4       51.73       53.74      0.82 o
   1   8   4       24.63       21.62      0.64 o
   2   8   4        7.63        7.34      0.60 o
   3   8   4        5.41        5.75      0.64 o
   4   8   4        8.19        7.51      0.80 o
   5   8   4        1.50        2.30      0.81 o
  -6   9   4        2.32        1.81      0.84 o
  -5   9   4        3.05        1.73      0.76 o
  -4   9   4        1.27        1.90      0.58 o
  -3   9   4       15.13       15.91      0.66 o
  -2   9   4      158.08      157.11      1.50 o
  -1   9   4       38.70       37.33      0.62 o
   0   9   4       29.57       30.45      0.81 o
   1   9   4       24.11       22.17      0.64 o
   2   9   4        4.18        3.48      0.57 o
   3   9   4        7.14        7.77      0.68 o
   4   9   4       10.46        9.36      0.84 o
   5   9   4        2.03        3.12      0.82 o
  -6  10   4        1.43        0.60      0.84 o
  -5  10   4        2.97        3.73      0.81 o
  -4  10   4        4.01        3.96      0.66 o
  -3  10   4       13.76       12.67      0.70 o
  -2  10   4       26.27       25.30      0.75 o
  -1  10   4      121.46      119.80      0.96 o
   0  10   4       15.44       14.61      0.52 o
   1  10   4       36.71       38.71      1.08 o
   2  10   4        4.76        3.84      0.51 o
   3  10   4        1.45        1.94      0.65 o
   4  10   4       14.47       13.45      0.93 o
   5  10   4        3.35        3.03      0.82 o
  -6  11   4        1.18        1.20      0.82 o
  -5  11   4        1.15        2.15      0.79 o
  -4  11   4        3.27        3.69      0.67 o
  -3  11   4       31.39       28.56      0.83 o
  -2  11   4       42.07       38.33      0.82 o
  -1  11   4       23.11       23.63      0.56 o
   0  11   4        9.60        9.36      0.49 o
   1  11   4       88.46       85.07      1.24 o
   2  11   4        7.56        7.67      0.59 o
   3  11   4        0.86        1.94      0.62 o
   4  11   4        4.47        5.54      0.76 o
   5  11   4        1.21        1.30      0.80 o
  -6  12   4        0.38        0.90      0.84 o
  -5  12   4        0.58        1.44      0.81 o
  -4  12   4        3.03        3.29      0.67 o
  -3  12   4        4.37        4.53      0.65 o
  -2  12   4       15.37       15.88      0.69 o
  -1  12   4       51.93       53.42      0.98 o
   0  12   4        1.76        1.74      0.54 o
   1  12   4        3.24        5.94      0.72 o
   2  12   4        1.03        1.53      0.58 o
   3  12   4        0.14        0.41      0.70 o
   4  12   4        5.27        6.53      0.80 o
   5  12   4        0.54        0.84      0.79 o
  -5  13   4       12.90       13.06      0.92 o
  -4  13   4       10.55       10.25      0.74 o
  -3  13   4        8.23        8.31      0.68 o
  -2  13   4       67.24       62.31      1.01 o
  -1  13   4       15.61       13.21      0.63 o
   0  13   4       19.43       19.49      0.72 o
   1  13   4       48.95       48.03      1.05 o
   2  13   4       10.50        8.68      0.84 o
   3  13   4        0.87        1.15      0.80 o
   4  13   4        1.22        2.00      0.84 o
  -5  14   4        1.24        2.62      0.82 o
  -4  14   4        0.88        1.21      0.67 o
  -3  14   4        7.11        8.55      0.64 o
  -2  14   4        9.33        8.10      0.62 o
  -1  14   4        5.38        5.65      0.57 o
   0  14   4        2.96        2.61      0.62 o
   1  14   4       26.68       28.04      0.94 o
   2  14   4        5.28        3.74      0.79 o
   3  14   4        0.60        1.34      0.81 o
   4  14   4        0.44        1.87      0.97 o
  -5  15   4        3.55        5.17      0.88 o
  -4  15   4        0.29        1.33      0.67 o
  -3  15   4        1.90        2.44      0.59 o
  -2  15   4        4.90        4.14      0.71 o
  -1  15   4        1.30        0.92      0.53 o
   0  15   4        7.19        7.01      0.66 o
   1  15   4        1.69        2.57      0.73 o
   2  15   4        0.83        1.38      0.78 o
   3  15   4        0.07        0.40      0.83 o
   4  15   4        0.07        0.50      0.95 o
  -5  16   4        5.38        5.42      0.87 o
  -4  16   4        1.25        1.60      0.69 o
  -3  16   4        7.34        5.52      0.63 o
  -2  16   4        2.60        2.58      0.69 o
  -1  16   4        7.79        8.00      0.68 o
   0  16   4        9.59       10.82      0.71 o
   1  16   4        7.85        7.70      0.79 o
   2  16   4        0.09        0.95      0.80 o
   3  16   4        0.41        2.18      0.88 o
   4  16   4        2.06        2.26      1.00 o
  -5  17   4       12.02       12.60      0.96 o
  -4  17   4        1.91        1.95      0.71 o
  -3  17   4        0.10       -0.01      0.61 o
  -2  17   4        2.13        2.06      0.69 o
  -1  17   4        5.69        5.72      0.68 o
   0  17   4        2.86        2.76      0.64 o
   1  17   4        6.27        5.26      0.79 o
   2  17   4        6.93        6.02      0.87 o
   3  17   4        0.47        1.00      0.87 o
   4  17   4        0.02       -0.08      0.99 o
  -5  18   4        0.03        0.27      0.84 o
  -4  18   4        2.91        2.80      0.77 o
  -3  18   4        0.70        0.46      0.71 o
  -2  18   4        7.68        7.40      0.84 o
  -1  18   4        0.73        1.24      0.68 o
   0  18   4        3.74        3.98      0.64 o
   1  18   4        0.98        0.91      0.76 o
   2  18   4        0.44        0.92      0.83 o
   3  18   4        0.80        1.58      0.91 o
   4  18   4        0.56        0.56      1.02 o
  -4  19   4        2.04        2.10      0.90 o
  -3  19   4        2.81        2.58      0.75 o
  -2  19   4        5.00        5.17      0.81 o
  -1  19   4        5.68        4.72      0.73 o
   0  19   4        0.53        0.56      0.64 o
   1  19   4        3.27        3.04      0.77 o
   2  19   4        2.36        2.03      0.88 o
   3  19   4        0.94        1.17      0.92 o
  -4  20   4        0.72        1.35      0.91 o
  -3  20   4        0.08        0.73      0.77 o
  -2  20   4        0.41        1.44      0.78 o
  -1  20   4       16.18       15.36      0.85 o
   0  20   4        1.39        0.68      0.67 o
   1  20   4        1.15        1.68      0.78 o
   2  20   4        0.11        1.09      0.86 o
   3  20   4        0.36        0.43      0.93 o
  -4  21   4        2.21        2.29      0.92 o
  -3  21   4        0.50        0.81      0.75 o
  -2  21   4        0.35        1.06      0.79 o
  -1  21   4        6.29        7.22      0.77 o
   0  21   4        1.36        1.13      0.68 o
   1  21   4        2.37        2.10      0.84 o
   2  21   4        1.14        1.08      0.88 o
   3  21   4        1.11        2.13      0.95 o
  -3  22   4        2.87        3.42      0.79 o
  -2  22   4        1.14        1.97      0.81 o
  -1  22   4        1.53        1.80      0.78 o
   0  22   4        1.02        1.87      0.83 o
   1  22   4        0.65        1.06      0.86 o
   2  22   4        2.72        4.00      0.96 o
  -3  23   4        2.17        3.32      0.80 o
  -2  23   4        1.34        1.38      0.82 o
  -1  23   4        0.20        0.76      0.81 o
   0  23   4        0.19        0.68      0.86 o
   1  23   4        0.40        0.94      0.89 o
   2  23   4        1.18        2.48      0.95 o
  -2  24   4        0.19        0.95      0.84 o
  -1  24   4        1.67        2.51      0.84 o
   0  24   4        1.68        1.81      0.90 o
   1  24   4        0.02        0.46      0.88 o
  -2  25   4        0.75        0.70      0.86 o
  -1  25   4        0.81        1.10      1.04 o
   0  25   4        1.45        1.12      0.91 o
   1  25   4        1.43        1.88      0.91 o
  -1  26   4        1.32        2.75      1.09 o
  -6   0   5        0.43        1.65      1.17 o
  -5   0   5        0.65        1.65      0.91 o
  -4   0   5        0.98        0.57      0.79 o
  -3   0   5       10.21       11.80      0.86 o
  -2   0   5       11.96       11.72      0.67 o
  -1   0   5       28.00       27.49      0.78 o
   0   0   5        0.00        0.17      0.60 o
   1   0   5        3.95        4.70      0.61 o
   2   0   5        0.34        1.03      0.97 o
   3   0   5        0.25        2.16      1.07 o
   4   0   5        1.73        1.58      1.53 o
   5   0   5        0.06        1.62      1.32 o
  -6   1   5        6.20        7.66      0.97 o
  -5   1   5        8.32        9.07      0.69 o
  -4   1   5        1.18        0.81      0.55 o
  -3   1   5       17.00       13.84      0.61 o
  -2   1   5        1.88        1.95      0.44 o
  -1   1   5       21.51       20.79      0.52 o
   0   1   5        1.17        0.83      0.41 o
   1   1   5       16.35       14.58      0.49 o
   2   1   5        9.22        7.91      0.62 o
   3   1   5        3.96        4.81      0.77 o
   4   1   5        3.60        3.51      1.08 o
  -6   2   5        1.78        2.65      1.08 o
  -5   2   5       11.86       12.51      0.74 o
  -4   2   5        1.21        1.04      0.56 o
  -3   2   5        9.16        8.44      0.58 o
  -2   2   5       34.99       37.66      0.76 o
  -1   2   5        8.61        9.35      0.49 o
   0   2   5        6.41        5.79      0.47 o
   1   2   5        6.26        5.97      0.41 o
   2   2   5        4.85        4.36      0.51 o
   3   2   5        0.97        1.97      0.85 o
   4   2   5        0.49        0.21      0.95 o
  -6   3   5        0.39        0.77      0.93 o
  -5   3   5        8.61        9.20      0.78 o
  -4   3   5        0.41        1.28      0.62 o
  -3   3   5       15.24       13.29      0.57 o
  -2   3   5        1.64        2.06      0.55 o
  -1   3   5       25.21       22.28      0.58 o
   0   3   5        8.75        9.21      0.51 o
   1   3   5        5.35        5.25      0.48 o
   2   3   5        1.30        1.44      0.50 o
   3   3   5        3.63        3.51      0.90 o
   4   3   5        0.89        0.96      0.95 o
  -6   4   5        2.69        3.40      0.98 o
  -5   4   5       17.29       18.22      0.90 o
  -4   4   5        8.72        6.71      0.66 o
  -3   4   5        8.28        6.47      0.58 o
  -2   4   5       17.01       17.57      0.71 o
  -1   4   5       33.24       31.60      0.70 o
   0   4   5       20.65       21.41      0.60 o
   1   4   5       26.90       27.01      0.63 o
   2   4   5        1.24        1.87      0.51 o
   3   4   5        0.95        0.61      0.70 o
   4   4   5        0.87        0.88      0.95 o
  -6   5   5        0.27        1.16      0.95 o
  -5   5   5        3.16        4.51      0.84 o
  -4   5   5        1.22        1.62      0.61 o
  -3   5   5        0.45        0.70      0.60 o
  -2   5   5        1.93        2.29      0.49 o
  -1   5   5        6.58        6.45      0.48 o
   0   5   5        0.35        1.55      0.47 o
   1   5   5       14.72       13.69      0.54 o
   2   5   5        1.24        1.51      0.52 o
   3   5   5        4.12        3.89      0.73 o
   4   5   5        0.69        0.56      0.92 o
  -6   6   5       10.26       11.10      1.09 o
  -5   6   5       22.52       21.19      0.99 o
  -4   6   5        1.05        1.54      0.61 o
  -3   6   5       10.99       10.66      0.69 o
  -2   6   5       36.50       35.62      0.69 o
  -1   6   5        4.39        5.26      0.48 o
   0   6   5       31.27       30.03      0.92 o
   1   6   5       16.91       15.70      0.66 o
   2   6   5        2.22        1.84      0.53 o
   3   6   5        1.27        1.46      0.71 o
   4   6   5        2.89        3.80      0.96 o
  -6   7   5        1.34        3.11      1.00 o
  -5   7   5        1.41        3.38      0.84 o
  -4   7   5        1.53        1.18      0.59 o
  -3   7   5        4.76        5.92      0.62 o
  -2   7   5       47.72       44.79      0.71 o
  -1   7   5      104.38      107.71      1.99 o
   0   7   5       64.27       60.87      1.61 o
   1   7   5        8.28        8.30      0.61 o
   2   7   5        0.22        0.89      0.53 o
   3   7   5        3.44        2.53      0.74 o
   4   7   5        0.48        1.26      0.77 o
  -5   8   5        4.40        4.14      0.95 o
  -4   8   5        1.10        1.74      0.67 o
  -3   8   5       11.09       10.19      0.65 o
  -2   8   5       46.38       44.93      0.95 o
  -1   8   5        7.99        9.33      0.51 o
   0   8   5       69.88       68.47      1.29 o
   1   8   5        4.75        5.83      0.56 o
   2   8   5        0.72        0.59      0.58 o
   3   8   5        0.60        1.28      0.72 o
   4   8   5        0.88        0.88      0.79 o
  -5   9   5        2.45        1.43      0.84 o
  -4   9   5        3.54        3.64      0.70 o
  -3   9   5        0.93        1.69      0.60 o
  -2   9   5       14.46       15.08      0.66 o
  -1   9   5       73.88       74.52      1.04 o
   0   9   5       12.88       12.95      0.56 o
   1   9   5        0.55        0.92      0.53 o
   2   9   5        0.66        0.79      0.59 o
   3   9   5        0.81        0.98      0.65 o
   4   9   5        3.07        4.20      0.89 o
  -5  10   5        0.05       -0.08      0.82 o
  -4  10   5        4.45        4.75      0.72 o
  -3  10   5       16.74       16.02      0.76 o
  -2  10   5       22.47       22.74      0.75 o
  -1  10   5        1.33        2.33      0.54 o
   0  10   5        9.34        9.57      0.63 o
   1  10   5        4.56        4.83      0.69 o
   2  10   5        0.40        0.55      0.66 o
   3  10   5        0.21        0.99      0.70 o
   4  10   5        1.51        2.61      0.99 o
  -5  11   5        5.12        4.77      0.88 o
  -4  11   5        8.20        9.68      0.83 o
  -3  11   5        1.99        2.28      0.65 o
  -2  11   5       19.94       18.08      0.72 o
  -1  11   5       56.46       51.50      1.10 o
   0  11   5       14.28       14.36      0.68 o
   1  11   5       10.45        9.27      0.75 o
   2  11   5        3.04        3.40      0.71 o
   3  11   5        1.15        1.60      0.72 o
   4  11   5        1.28        0.58      0.88 o
  -5  12   5        1.21        1.49      0.86 o
  -4  12   5        1.68        2.52      0.71 o
  -3  12   5        1.43        1.57      0.63 o
  -2  12   5       23.08       20.91      0.87 o
  -1  12   5        6.34        7.69      0.66 o
   0  12   5       10.76       10.13      0.67 o
   1  12   5        0.62        1.00      0.67 o
   2  12   5        1.26        2.81      0.77 o
   3  12   5        0.18        1.37      0.77 o
   4  12   5        0.39        0.42      0.90 o
  -5  13   5        0.66        1.05      0.82 o
  -4  13   5       10.03       10.90      0.80 o
  -3  13   5        1.06        1.97      0.65 o
  -2  13   5       10.96       10.35      0.78 o
  -1  13   5       17.35       16.34      0.81 o
   0  13   5       15.30       15.89      0.85 o
   1  13   5        0.07        1.13      0.69 o
   2  13   5        9.07       10.20      0.86 o
   3  13   5        2.01        2.81      0.87 o
   4  13   5        0.18        0.11      0.90 o
  -5  14   5        0.12        0.19      0.85 o
  -4  14   5        3.02        3.77      0.76 o
  -3  14   5        4.62        4.32      0.80 o
  -2  14   5        0.12       -0.02      0.69 o
  -1  14   5        5.34        4.25      0.70 o
   0  14   5        2.71        2.64      0.65 o
   1  14   5        0.89        0.76      0.71 o
   2  14   5        0.58        1.03      0.83 o
   3  14   5        0.11        0.90      0.86 o
  -4  15   5       10.18       12.34      0.83 o
  -3  15   5        1.42        1.86      0.78 o
  -2  15   5        0.09        0.19      0.70 o
  -1  15   5       15.12       15.22      0.82 o
   0  15   5        7.30        7.54      0.70 o
   1  15   5        0.71        0.82      0.75 o
   2  15   5        3.85        2.91      0.88 o
   3  15   5        1.07        1.28      0.89 o
  -4  16   5        2.75        3.19      0.85 o
  -3  16   5        0.26       -0.21      0.70 o
  -2  16   5        1.77        0.43      0.73 o
  -1  16   5        0.72        0.69      0.68 o
   0  16   5        5.14        5.56      0.71 o
   1  16   5        0.83        0.72      0.78 o
   2  16   5        0.00        0.62      0.87 o
   3  16   5        0.30        1.74      0.92 o
  -4  17   5        4.37        4.98      0.89 o
  -3  17   5        3.99        4.45      0.77 o
  -2  17   5        1.32        1.31      0.74 o
  -1  17   5        0.69        1.03      0.70 o
   0  17   5        1.20        1.50      0.69 o
   1  17   5        0.63        1.15      0.79 o
   2  17   5        4.80        4.39      0.94 o
   3  17   5        3.58        3.66      0.96 o
  -4  18   5        0.12        0.62      0.83 o
  -3  18   5        0.07        0.90      0.74 o
  -2  18   5        1.04        1.37      0.75 o
  -1  18   5        4.99        5.47      0.78 o
   0  18   5        1.00        1.53      0.78 o
   1  18   5        0.57        0.34      0.97 o
   2  18   5        0.20        0.62      0.90 o
  -3  19   5        0.41        0.25      0.75 o
  -2  19   5        1.72        1.92      0.78 o
  -1  19   5        8.30        8.03      0.81 o
   0  19   5        3.07        3.47      0.84 o
   1  19   5        0.68        1.02      1.00 o
   2  19   5        0.07        0.43      0.94 o
  -3  20   5        0.19        0.82      0.76 o
  -2  20   5        1.06        1.63      0.79 o
  -1  20   5        2.91        2.81      0.78 o
   0  20   5        1.04        2.08      0.84 o
   1  20   5        0.17        0.07      0.91 o
   2  20   5        0.04        0.29      0.97 o
  -3  21   5        0.98        1.38      0.78 o
  -2  21   5        0.53        1.93      0.81 o
  -1  21   5        0.13        0.95      0.76 o
   0  21   5        1.60        1.45      0.88 o
   1  21   5        0.45        1.10      0.92 o
  -2  22   5        6.01        8.93      0.90 o
  -1  22   5        0.23        0.94      0.78 o
   0  22   5        2.92        2.61      0.91 o
   1  22   5        1.60        2.22      0.93 o
  -1  23   5        0.06        0.57      0.78 o
   0  23   5        0.32        0.83      0.93 o
  -5   0   6        0.22        0.83      0.94 o
  -4   0   6        0.01        0.01      0.85 o
  -3   0   6        0.20        0.21      0.77 o
  -2   0   6        4.09        3.42      0.95 o
  -1   0   6        0.40        0.03      0.72 o
   0   0   6        0.25        0.60      0.67 o
   1   0   6        0.27        0.09      0.69 o
   2   0   6        0.00        0.42      1.06 o
   3   0   6        0.24        0.35      1.19 o
   4   0   6        0.27       -0.16      1.61 o
  -5   1   6        7.25        7.68      0.78 o
  -4   1   6        0.48        0.55      0.60 o
  -3   1   6        9.56        8.39      0.67 o
  -2   1   6       19.68       18.82      1.18 o
  -1   1   6        2.16        1.79      0.55 o
   0   1   6        1.12        1.22      0.51 o
   1   1   6        1.50        1.65      0.58 o
   2   1   6        0.81        1.27      0.74 o
   3   1   6        0.05        0.78      0.83 o
   4   1   6        0.23       -0.21      1.14 o
  -5   2   6        0.16        0.46      0.72 o
  -4   2   6        6.18        6.54      0.74 o
  -3   2   6        3.61        2.91      0.69 o
  -2   2   6       28.94       27.92      1.07 o
  -1   2   6        1.60        1.64      0.51 o
   0   2   6        2.64        3.14      0.48 o
   1   2   6       15.48       14.19      0.68 o
   2   2   6        1.27        0.95      0.75 o
   3   2   6        1.15        0.96      0.94 o
  -5   3   6        4.57        4.81      0.76 o
  -4   3   6        2.67        3.03      0.70 o
  -3   3   6        6.04        5.55      0.72 o
  -2   3   6       17.44       18.59      0.83 o
  -1   3   6        4.85        4.28      0.55 o
   0   3   6        5.87        6.28      0.51 o
   1   3   6        6.35        6.97      0.62 o
   2   3   6        1.39        1.75      0.75 o
   3   3   6        0.29        0.35      0.93 o
  -5   4   6        1.61        3.10      0.85 o
  -4   4   6        9.90        9.56      0.86 o
  -3   4   6        5.49        5.61      0.73 o
  -2   4   6        0.79        1.33      0.61 o
  -1   4   6        2.51        2.11      0.53 o
   0   4   6        3.42        4.90      0.56 o
   1   4   6        3.87        4.28      0.61 o
   2   4   6        3.12        3.06      0.71 o
   3   4   6        0.58        1.63      0.94 o
  -5   5   6        8.92       10.44      1.06 o
  -4   5   6        4.54        6.56      0.84 o
  -3   5   6        4.36        4.63      0.69 o
  -2   5   6        1.52        1.17      0.61 o
  -1   5   6        5.25        3.92      0.55 o
   0   5   6       20.23       21.07      0.70 o
   1   5   6       12.15       11.20      0.68 o
   2   5   6        1.61        1.38      0.63 o
   3   5   6        0.65        1.69      0.96 o
  -5   6   6        3.48        5.30      0.89 o
  -4   6   6       17.56       16.07      0.92 o
  -3   6   6        3.30        4.06      0.68 o
  -2   6   6        0.35        0.88      0.64 o
  -1   6   6        7.69        7.08      0.64 o
   0   6   6       11.36       14.80      0.74 o
   1   6   6       11.13       10.74      0.68 o
   2   6   6        0.76        1.12      0.64 o
   3   6   6        0.42        1.26      0.97 o
  -5   7   6        1.01        2.18      0.80 o
  -4   7   6        3.65        6.16      0.79 o
  -3   7   6        1.29        1.32      0.66 o
  -2   7   6        0.79        0.65      0.63 o
  -1   7   6        0.09        0.91      0.73 o
   0   7   6        7.21        8.68      0.77 o
   1   7   6        6.58        5.68      0.63 o
   2   7   6        3.98        4.54      0.68 o
   3   7   6        0.22        1.74      0.97 o
  -5   8   6        3.57        4.86      0.83 o
  -4   8   6       20.85       21.12      0.91 o
  -3   8   6        1.92        2.86      0.64 o
  -2   8   6        1.01        0.91      0.67 o
  -1   8   6       11.30       11.01      0.90 o
   0   8   6       11.27       10.79      0.78 o
   1   8   6        3.89        4.32      0.69 o
   2   8   6        5.82        5.58      0.77 o
   3   8   6        1.16        2.32      0.98 o
  -5   9   6        1.12        1.53      0.87 o
  -4   9   6        1.69        1.39      0.74 o
  -3   9   6        1.52        3.45      0.63 o
  -2   9   6        0.79        1.10      0.64 o
  -1   9   6        4.80        5.71      0.86 o
   0   9   6        6.45        6.30      0.73 o
   1   9   6        1.79        2.08      0.72 o
   2   9   6        1.34        1.24      0.72 o
   3   9   6        0.15        0.90      0.81 o
  -4  10   6        1.01        1.54      0.80 o
  -3  10   6        1.93        2.59      0.78 o
  -2  10   6        1.19        1.62      0.64 o
  -1  10   6       25.89       27.25      1.07 o
   0  10   6        2.56        3.05      0.73 o
   1  10   6        2.73        2.64      0.73 o
   2  10   6        1.20        2.53      0.74 o
   3  10   6        0.16        0.94      0.84 o
  -4  11   6        0.48        1.27      0.81 o
  -3  11   6       15.31       15.11      0.91 o
  -2  11   6        0.18        0.10      0.70 o
  -1  11   6       13.25       14.23      1.00 o
   0  11   6       11.73       12.33      0.83 o
   1  11   6        1.14        1.47      0.74 o
   2  11   6        0.23        0.48      0.80 o
   3  11   6        0.54        2.30      0.88 o
  -4  12   6        0.51        0.45      0.88 o
  -3  12   6        4.02        3.85      0.82 o
  -2  12   6        2.79        2.53      0.73 o
  -1  12   6       10.04        9.87      1.08 o
   0  12   6        3.71        4.02      0.77 o
   1  12   6        2.14        2.84      0.75 o
   2  12   6        1.83        1.58      0.83 o
   3  12   6        1.11        1.38      0.99 o
  -4  13   6        0.82        0.20      0.92 o
  -3  13   6        6.19        6.31      0.87 o
  -2  13   6        0.61        1.54      0.74 o
  -1  13   6        6.78        6.53      1.09 o
   0  13   6       15.71       16.52      0.89 o
   1  13   6        0.08        1.42      0.73 o
   2  13   6        0.26        2.00      0.84 o
  -4  14   6        2.12        1.94      0.93 o
  -3  14   6        4.25        4.19      0.85 o
  -2  14   6        1.44        0.86      0.73 o
  -1  14   6        2.94        3.24      1.05 o
   0  14   6        3.09        2.75      1.04 o
   1  14   6        1.27        2.48      0.77 o
   2  14   6        0.99        0.72      0.90 o
  -3  15   6        3.05        3.48      0.84 o
  -2  15   6        0.25       -0.07      0.76 o
  -1  15   6        1.90        3.09      1.07 o
   0  15   6        2.03        2.51      1.01 o
   1  15   6        0.50        0.97      0.94 o
   2  15   6        0.20       -0.22      0.90 o
  -3  16   6        0.18        0.79      0.84 o
  -2  16   6        1.18        1.25      0.80 o
  -1  16   6        2.26        3.47      1.09 o
   0  16   6        0.12        0.73      1.01 o
   1  16   6        0.39        0.12      0.97 o
   2  16   6        0.32       -0.28      0.93 o
  -3  17   6        0.18        0.10      0.86 o
  -2  17   6        0.66        0.35      0.79 o
  -1  17   6        6.45        6.86      1.15 o
   0  17   6        5.11        5.31      1.06 o
   1  17   6        0.29        0.07      1.01 o
  -2  18   6        1.71        1.70      0.84 o
  -1  18   6        0.53        1.18      1.09 o
   0  18   6        0.55        0.47      1.02 o
   1  18   6        0.23       -0.35      0.95 o
  -2  19   6        1.91        2.29      0.83 o
  -1  19   6        0.53        0.61      1.09 o
   0  19   6        0.18        1.06      1.03 o
  -4   0   7        0.06        0.44      1.52 o
  -3   0   7        6.77        6.88      1.50 o
  -2   0   7        0.33        1.25      1.09 o
  -1   0   7        4.81        4.42      0.75 o
   0   0   7        0.00        0.01      0.86 o
   1   0   7        1.38        0.85      1.08 o
   2   0   7        0.00        1.89      1.23 o
  -4   1   7        6.63        6.02      1.15 o
  -3   1   7        3.02        3.28      0.99 o
  -2   1   7        1.12        1.70      0.82 o
  -1   1   7        0.80        1.15      0.54 o
   0   1   7        0.63        0.60      0.63 o
   1   1   7        1.20        1.87      0.71 o
   2   1   7        5.77        7.09      0.90 o
  -4   2   7        1.04        0.93      0.93 o
  -3   2   7        0.62        1.10      0.99 o
  -2   2   7        3.21        2.69      0.82 o
  -1   2   7        2.87        2.73      0.62 o
   0   2   7        0.05        1.17      0.72 o
   1   2   7        2.90        3.14      0.75 o
   2   2   7        2.51        4.09      0.89 o
  -4   3   7        2.59        2.90      0.95 o
  -3   3   7        4.91        5.19      0.96 o
  -2   3   7        0.29        0.20      0.81 o
  -1   3   7        1.36        1.73      0.68 o
   0   3   7        2.53        2.16      0.63 o
   1   3   7        3.59        3.06      0.75 o
   2   3   7        1.20        1.34      0.86 o
  -4   4   7        0.28        1.68      0.87 o
  -3   4   7        0.62        1.99      0.91 o
  -2   4   7        0.21        0.28      0.85 o
  -1   4   7        1.82        1.89      0.75 o
   0   4   7        0.28        1.06      0.64 o
   1   4   7        2.25        2.62      0.78 o
   2   4   7        0.16        0.82      0.85 o
  -4   5   7        8.64       10.68      0.96 o
  -3   5   7        0.40        1.47      0.91 o
  -2   5   7        0.43        1.30      0.88 o
  -1   5   7        0.55        1.16      0.77 o
   0   5   7        1.31        0.95      0.72 o
   1   5   7        2.59        2.13      0.91 o
   2   5   7        4.53        4.70      1.00 o
  -4   6   7        1.54        3.69      0.92 o
  -3   6   7        6.44        6.90      1.12 o
  -2   6   7        0.98        2.28      0.90 o
  -1   6   7        0.18        0.25      0.81 o
   0   6   7        1.15        1.51      0.75 o
   1   6   7        1.93        1.05      0.84 o
   2   6   7        0.24        0.54      0.97 o
  -3   7   7        5.25        6.84      0.97 o
  -2   7   7        1.69        2.60      0.94 o
  -1   7   7        1.11        1.37      0.85 o
   0   7   7        0.68        0.21      0.74 o
   1   7   7        1.89        2.02      0.68 o
   2   7   7        2.13        1.41      0.93 o
  -3   8   7        5.81        6.59      0.98 o
  -2   8   7        5.46        4.02      1.05 o
  -1   8   7        0.06        0.57      0.94 o
   0   8   7        0.68        0.94      0.76 o
   1   8   7        2.83        2.59      0.72 o
   2   8   7        0.03        0.26      1.01 o
  -3   9   7        2.27        3.06      1.06 o
  -2   9   7        5.65        6.96      1.13 o
  -1   9   7        1.51        0.82      0.98 o
   0   9   7        3.47        4.05      0.93 o
   1   9   7        1.15        1.89      0.73 o
  -3  10   7        4.33        4.57      1.05 o
  -2  10   7        2.26        2.09      1.08 o
  -1  10   7        0.41        1.42      0.99 o
   0  10   7        1.70        2.13      0.92 o
   1  10   7        0.45        0.99      0.73 o
  -3  11   7        0.78        0.96      1.03 o
  -2  11   7        0.42        1.26      1.09 o
  -1  11   7        0.37        0.65      1.00 o
   0  11   7        2.42        3.35      0.94 o
   1  11   7        0.25        0.65      0.75 o
  -2  12   7        3.86        3.83      0.97 o
  -1  12   7        2.19        1.63      1.08 o
   0  12   7        2.82        3.25      0.92 o
   1  12   7        0.73        1.92      0.87 o
  -2  13   7        2.19        2.65      0.98 o
  -1  13   7        0.78        0.95      1.07 o
   0  13   7        5.99        6.15      1.06 o
  -1  14   7        0.90        1.34      1.10 o
   0  14   7        1.75        3.03      1.05 o
 
